# Supplementary material for: Supercapacitor Electrodes: Is Nickel Foam the Right Substrate for Active Materials?
Source: Materials (Basel). 2024 Mar 11;17(6):1292. doi: 10.3390/ma17061292 (PMC10971949; doi:10.3390/ma17061292)
Supplement: Supplementary file 1 [file materials-17-01292-s001.zip]

Archive with 1 entries (1 files):
- materials-2890203-supplementary.pdf
